# Supplementary material for: Pathways and factors in calcium uptake through the skins of strawberry fruit
Source: Sci Rep. 2025 Aug 14;15:29840. doi: 10.1038/s41598-025-15749-4 (PMC12354678; doi:10.1038/s41598-025-15749-4)
Supplement: Supplementary file 1 — Supplementary Material 1 [file 41598_2025_15749_MOESM1_ESM.xlsx]

## Sheet: Table 1
Treatment	uptake (%)
Rim	26.8401
Rim	22.5727
Rim	49.0097
Rim	40.9997
Rim	57.828
Rim	27.8469
Rim	31.8179
Rim	34.214
Rim	12.5324
Rim	24.3398
Rim	28.8705
Depression	28.7376
Depression	25.9932
Depression	36.4032
Depression	65.02
Depression	23.3994
Depression	43.9385
Depression	32.0212
Depression	72.383
Depression	23.3727
Depression	27.9581

## Sheet: Table 2
Ca-Salt	uptake (%)
Ca-Chlorid	45.9017
Ca-Chlorid	38.0408
Ca-Chlorid	57.4252
Ca-Chlorid	41.6717
Ca-Chlorid	44.7552
Ca-Chlorid	26.4014
Ca-Chlorid	35.5855
Ca-Chlorid	22.0769
Ca-Chlorid	47.6002
Ca-Chlorid	45.2032
Ca-Formiat	7.99839
Ca-Formiat	10.824
Ca-Formiat	11.1612
Ca-Formiat	4.90417
Ca-Formiat	6.78309
Ca-Formiat	8.7861
Ca-Formiat	10.6214
Ca-Formiat	12.6268
Ca-Formiat	5.46477
Ca-Formiat	6.4239
Ca-Nitrat	30.5639
Ca-Nitrat	19.5601
Ca-Nitrat	12.7489
Ca-Nitrat	38.0667
Ca-Nitrat	47.9423
Ca-Nitrat	50.1782
Ca-Nitrat	37.555
Ca-Nitrat	20.7911
Ca-Nitrat	33.9672
Ca-Nitrat	35.386
Ca-Lactat	11.5069
Ca-Lactat	20.5839
Ca-Lactat	13.0304
Ca-Lactat	19.1572
Ca-Lactat	13.4148
Ca-Lactat	7.32002
Ca-Lactat	8.48597
Ca-Lactat	15.5481
Ca-Lactat	36.7547
Ca-Lactat	19.1898
Ca-Heptag.	15.7994
Ca-Heptag.	16.1061
Ca-Heptag.	11.1525
Ca-Heptag.	10.4103
Ca-Heptag.	2.99395
Ca-Heptag.	11.7459
Ca-Heptag.	13.2579
Ca-Heptag.	13.9683
Ca-Heptag.	15.8429
Ca-Heptag.	10.1292
Ca-Prop.	10.3993
Ca-Prop.	12.1028
Ca-Prop.	17.0359
Ca-Prop.	13.7196
Ca-Prop.	8.13461
Ca-Prop.	29.7192
Ca-Prop.	13.005
Ca-Prop.	9.02012
Ca-Prop.	10.5063
Ca-Prop.	17.668
Ca-Acetat	11.0339
Ca-Acetat	10.2477
Ca-Acetat	12.757
Ca-Acetat	3.99191
Ca-Acetat	7.15087
Ca-Acetat	6.03484
Ca-Acetat	11.2513
Ca-Acetat	9.5897
Ca-Acetat	9.43156
Ca-Acetat	8.40439

## Sheet: Table 3
treatment	uptake (%)
Control	36.8434
Control	32.0262
Control	42.8412
Control	56.7538
Control	52.6533
Control	32.9922
Control	63.5999
Control	43.2006
Control	60.4587
Control	52.1269
Glucopon	83.2347
Glucopon	64.6683
Glucopon	65.4007
Glucopon	55.4295
Glucopon	58.2534
Glucopon	56.4518
Glucopon	69.5721
Glucopon	67.4188
Glucopon	62.1539
Glucopon	70.8172
Triton-X-100	76.4494
Triton-X-100	68.7656
Triton-X-100	59.7849
Triton-X-100	57.7433
Triton-X-100	71.0865
Triton-X-100	79.1063
Triton-X-100	74.2884
Triton-X-100	52.9011
Triton-X-100	49.2796
Triton-X-100	57.8629

## Sheet: Table 4
treatment	uptake (%)		treatment	infiltration area (%)
Control	43.1521		Control	1.54087
Control	48.3808		Control	30.1719
Control	38.215		Control	1.53203
Control	43.2254		Control	4.51306
Control	43.0614		Control	0.990027
Control	61.6087		Control	0
Control	12.6311		Control	0
Control	33.348		Control	0
Control	42.074		Control	0
Control	23.631		Control	8.55778
Microcracks	56.5454		Control	3.18463
Microcracks	40.4254		Control	32.8954
Microcracks	41.3268		Control	0.712432
Microcracks	39.0978		Control	3.21151
Microcracks	30.3365		Control	2.69989
Microcracks	38.0612		Control	33.3082
Microcracks	69.4107		Control	8.84911
Microcracks	57.59		Control	5.46232
Microcracks	74.3331		Control	15.6242
Microcracks	28.3695		Control	34.0524
			Control	15.9109
			Control	39.6499
			Control	10.7454
			Control	16.2072
			Control	0
			Control	3.74448
			Control	45.5022
			Control	0
			Control	0
			Control	13.4974
			Control	16.7082
			Control	12.9141
			Control	10.5022
			Control	13.4662
			Control	11.6878
			Control	0
			Control	3.96182
			Control	0
			Control	1.49637
			Control	0
			Control	0
			Control	9.39111
			Control	2.6756
			Control	7.57577
			Control	0
			Control	35.5349
			Control	5.73856
			Control	9.12011
			Control	16.3858
			Control	28.1945
			Control	27.3659
			Control	9.63734
			Control	0.448022
			Control	7.34593
			Control	9.32972
			Control	4.81951
			Control	8.77724
			Control	14.0259
			Control	3.41514
			Control	15.3532
			Microcracks	59.5437
			Microcracks	11.0396
			Microcracks	20.9576
			Microcracks	17.5435
			Microcracks	14.1704
			Microcracks	6.49918
			Microcracks	29.0271
			Microcracks	29.7407
			Microcracks	31.6133
			Microcracks	5.8887
			Microcracks	35.4631
			Microcracks	17.8878
			Microcracks	1.36989
			Microcracks	3.00222
			Microcracks	5.05966
			Microcracks	3.98652
			Microcracks	17.9381
			Microcracks	54.8141
			Microcracks	14.465
			Microcracks	55.0368
			Microcracks	10.2458
			Microcracks	0
			Microcracks	1.89111
			Microcracks	24.4164
			Microcracks	3.14486
			Microcracks	7.16889
			Microcracks	22.7053
			Microcracks	35.5349
			Microcracks	17.5329
			Microcracks	51.6524
			Microcracks	26.9301
			Microcracks	22.3237
			Microcracks	0.442162
			Microcracks	26.9301
			Microcracks	26.733
			Microcracks	20.4391
			Microcracks	29.4598
			Microcracks	24.8163
			Microcracks	54.1704
			Microcracks	11.668
			Microcracks	0
			Microcracks	0
			Microcracks	1.6988
			Microcracks	4.11333
			Microcracks	2.33405
			Microcracks	15.0891
			Microcracks	14.7106
			Microcracks	23.6898
			Microcracks	26.1061
			Microcracks	6.63655
			Microcracks	4.11333
			Microcracks	16.0961
			Microcracks	15.2949
			Microcracks	65.78
			Microcracks	29.0271
			Microcracks	17.8202
			Microcracks	53.5507
			Microcracks	25.6543
			Microcracks	28.6268

## Sheet: Fig 1
Term	time (h)	uptake (%)		Term	time (h)	uptake (%)
Long term	0	0		Short term	0	0
Long term	0	0		Short term	0	0
Long term	0	0		Short term	0	0
Long term	0	0		Short term	0	0
Long term	0	0		Short term	0	0
Long term	0	0		Short term	0	0
Long term	0	0		Short term	0	0
Long term	0	0		Short term	0	0
Long term	0	0		Short term	0	0
Long term	0	0		Short term	0	0
Long term	10	9.50199		Short term	1	37.7677
Long term	10	41.6944		Short term	1	25.6613
Long term	10	56.1685		Short term	1	14.0197
Long term	10	31.4238		Short term	1	21.6927
Long term	10	50.802		Short term	1	25.0602
Long term	10	62.277		Short term	1	32.6157
Long term	10	29.5661		Short term	1	30.2803
Long term	10	38.7978		Short term	1	33.4761
Long term	10	51.5793		Short term	1	16.8168
Long term	10	70.1596		Short term	1	19.5448
Long term	24	25.3714		Short term	2	13.9467
Long term	24	50.8489		Short term	2	39.7364
Long term	24	16.2202		Short term	2	18.0017
Long term	24	17.3915		Short term	2	31.5488
Long term	24	20.9633		Short term	2	29.1277
Long term	24	32.0487		Short term	2	34.0834
Long term	24	44.1983		Short term	2	29.5818
Long term	24	24.5931		Short term	2	6.64848
Long term	24	38.7728		Short term	2	30.5162
Long term	24	38.3067		Short term	2	21.7641
Long term	48	35.0213		Short term	4	41.7185
Long term	48	58.4253		Short term	4	9.61713
Long term	48	56.4986		Short term	4	63.2991
Long term	48	43.5636		Short term	4	19.3532
Long term	48	47.2708		Short term	4	46.8042
Long term	48	45.4738		Short term	4	35.4564
Long term	48	59.4397		Short term	4	26.0745
Long term	48	40.0242		Short term	4	22.1141
Long term	48	18.2669		Short term	4	27.7676
Long term	48	42.8577		Short term	4	16.8173
Long term	96	65.7335		Short term	8	17.0466
Long term	96	41.3583		Short term	8	31.5288
Long term	96	60.5729		Short term	8	53.2779
Long term	96	52.0288		Short term	8	26.611
Long term	96	41.2647		Short term	8	14.3632
Long term	96	68.4199		Short term	8	49.8092
Long term	96	24.6911		Short term	8	23.3938
Long term	96	54.71		Short term	8	40.1097
Long term	96	43.5398		Short term	8	29.031
Long term	96	55.2928		Short term	8	27.6058
Long term	120	35.3368		Short term	10	18.0378
Long term	120	64.2121		Short term	10	36.3437
Long term	120	54.5847		Short term	10	33.3362
Long term	120	57.2825		Short term	10	26.2891
Long term	120	11.725		Short term	10	37.3186
Long term	120	26.154		Short term	10	61.2701
Long term	120	26.6574		Short term	10	49.3451
Long term	120	71.4899		Short term	10	10.7134
Long term	120	72.2467		Short term	10	37.9309
Long term	120	67.1655		Short term	10	53.0898

## Sheet: Fig 2
Cultivar	Time (DAFB)	HUE (°)	Mass (g)	uptake (%)
Honeoye	10	99.0756	0.47558	23.7613
Honeoye	10	100.809	0.58679	21.9673
Honeoye	10	100.172	0.65775	21.8641
Honeoye	10	100.202	0.53499	32.3481
Honeoye	10	98.9415	0.5214	30.3437
Honeoye	10	100.27	0.67368	20.5623
Honeoye	10	100.614	0.98146	20.555
Honeoye	10	99.7121	0.48466	24.8295
Honeoye	10	100.309	0.70918	20.357
Honeoye	10	100.957	0.96323	36.2873
Honeoye	15	101.086	1.62796	45.8706
Honeoye	15	101.917	2.04123	32.548
Honeoye	15	100.921	1.45886	17.9522
Honeoye	15	102.352	1.27389	23.4578
Honeoye	15	102.905	1.39597	22.0763
Honeoye	15	101.127	2.70084	29.7919
Honeoye	15	100.451	1.40767	32.6174
Honeoye	15	102.92	2.06258	30.0282
Honeoye	15	99.9856	1.42304	29.1033
Honeoye	15	100.702		14.1131
Honeoye	21	101.666	3.24302	12.0841
Honeoye	21	101.485	2.46814	34.6763
Honeoye	21	101.626	2.17355	19.9595
Honeoye	21	100.351	4.47942	36.6405
Honeoye	21	100.559	3.91643	19.3554
Honeoye	21	101.216	2.76934	38.9959
Honeoye	21	101.871	4.71516	39.0339
Honeoye	21	100.022	4.88927	11.646
Honeoye	21	100.577	3.14002	42.691
Honeoye	21	101.186	3.70544	23.658
Honeoye	25	96.2995	9.07616	54.5244
Honeoye	25	99.5174	5.39489	35.2867
Honeoye	25	98.7659	5.92714	42.8836
Honeoye	25	98.942	4.69585	37.2328
Honeoye	25	100.294	5.48354	38.4204
Honeoye	25	98.9331	5.19304	70.0743
Honeoye	25	94.522	9.0683	35.4914
Honeoye	25	98.9664	7.78501	18.8293
Honeoye	25	97.0685	7.38256	37.7673
Honeoye	25	96.6319	6.05002	59.8831
Honeoye	30	96.2777	9.87448	23.8673
Honeoye	30	42.3164	7.59835	41.7291
Honeoye	30	87.0263	6.88973	40.4778
Honeoye	30	94.8442	7.85086	34.6873
Honeoye	30	48.2862	8.67348	43.6627
Honeoye	30	95.6447	6.23899	22.8768
Honeoye	30	60.5269	8.00777	56.9481
Honeoye	30	38.8864	11.1917	30.4906
Honeoye	30	36.9126	10.9099	31.0842
Honeoye	30	97.8222	7.78644	40.4489
Honeoye	35	34.3297	12.1367	34.3347
Honeoye	35	41.0274	11.4402	10.2254
Honeoye	35	25.9067	10.7164	33.0739
Honeoye	35	25.8422	13.8865	48.5934
Honeoye	35	24.2214	9.72858	55.5216
Honeoye	35	25.2446	15.8204	42.3517
Honeoye	35	35.4104	9.11455	51.3699
Honeoye	35	32.6077	8.98932	40.0706
Honeoye	35	45.1405	9.97972	59.1215
Honeoye	35	38.2849	10.1746	33.0775
Clery	9	99.3064	0.36472	25.9113
Clery	9	99.7837	0.41213	27.4206
Clery	9	99.7254	0.64097	31.7251
Clery	9	100.756	0.84224	21.3477
Clery	9	101.326	0.64102	14.775
Clery	9	100.055	0.63467	32.9982
Clery	9	100.033	0.69456	31.9342
Clery	9	95.2792	0.42041	29.8209
Clery	9	100.789	0.35312	41.999
Clery	9	99.3486	0.39582	32.072
Clery	14	101.912	2.03875	29.0675
Clery	14	100.003	2.16175	30.1381
Clery	14	101.952	1.44663	39.0592
Clery	14	99.3192	1.3574	33.4343
Clery	14	100.645	1.34645	34.3336
Clery	14	100.531	1.69092	23.9842
Clery	14	101.203	1.42737	35.3389
Clery	14	102.168	2.1502	36.6486
Clery	14	100.379	1.11382	19.0207
Clery	14	102.603	1.2425	27.4237
Clery	20	101.968	2.33627	21.036
Clery	20	99.5007	2.31059	17.1758
Clery	20	101.309	1.84119	28.1919
Clery	20	100.587	4.40729	35.803
Clery	20	101.643	2.21421	48.6
Clery	20	102.724	1.92955	5.72991
Clery	20	98.8418	2.64947	36.188
Clery	20	98.6241	2.52287	37.4987
Clery	20	98.0139	2.86969	49.0398
Clery	20	99.5791	2.82344	18.8844
Clery	26	95.5541	6.4748	21.7254
Clery	26	99.4633	4.42096	29.1033
Clery	26	99.5055	5.85241	9.31809
Clery	26	96.3537	7.94308	65.5278
Clery	26	98.7534	4.57407	36.0687
Clery	26	95.6142	9.50512	26.4189
Clery	26	94.0979	9.27757	62.3647
Clery	26	96.5681	3.83637	3.85758
Clery	26	100.778	5.62542	36.4983
Clery	26	99.0173	6.42973	50.8217
Clery	30	90.3664	8.68395	53.3535
Clery	30	53.5116	13.6601	30.3718
Clery	30	84.9719	8.06304	34.2309
Clery	30	68.0296	8.59062	41.0424
Clery	30	55.8311	9.35315	53.8343
Clery	30	92.3854	11.4781	75.712
Clery	30	64.8342	10.1056	70.7848
Clery	30	53.1453	13.5543	35.6496
Clery	30	90.7725	8.37151	47.4751
Clery	30	91.935	10.9596	28.9637
Clery	35	33.0969	13.9941	37.6474
Clery	35	41.2146	13.4563	52.2843
Clery	35	37.5077	15.0768	44.4082
Clery	35	37.0945	13.2871	25.6961
Clery	35	38.3787	15.4843	31.687
Clery	35	38.201	16.0625	44.9925
Clery	35	40.9303	14.4165	27.091
Clery	35	36.0165	12.5731	45.5348
Clery	35	36.9902	14.5853	55.7517
Clery	35	43.8026	13.525	47.7451

## Sheet: Fig 3
Ca-Conc. (mM)	uptake (%)	Absolute uptake (umol)
1	16.6415	0.00166415
1	17.1671	0.00171671
1	30.7282	0.00307282
1	14.9556	0.00149556
1	28.142	0.0028142
1	10.8918	0.00108918
1	36.7253	0.00367253
1	19.3101	0.00193101
1	42.8266	0.00428266
1	17.0067	0.00170067
3	32.6303	0.00978909
3	30.0877	0.00902631
3	15.8271	0.00474814
3	27.5247	0.0082574
3	28.2196	0.00846587
3	17.5795	0.00527386
3	17.697	0.00530911
3	34.5524	0.0103657
3	29.3441	0.00880324
3	22.3581	0.00670742
10	20.2788	0.0202788
10	32.33	0.03233
10	16.763	0.016763
10	34.4926	0.0344926
10	31.8195	0.0318195
10	45.6346	0.0456346
10	24.5158	0.0245158
10	20.5687	0.0205687
10	34.4819	0.0344819
10	35.2118	0.0352118
30	30.2705	0.0908114
30	40.3856	0.121157
30	46.4971	0.139491
30	52.5339	0.157602
30	23.3115	0.0699344
30	32.3787	0.0971362
30	35.0033	0.10501
30	38.3293	0.114988
30	34.4294	0.103288
30	36.3726	0.109118
100	20.7438	0.207438
100	46.4332	0.464332
100	45.0929	0.450929
100	50.8846	0.508846
100	32.6929	0.326929
100	46.8604	0.468604
100	49.4374	0.494374
100	33.2372	0.332372
100	40.5156	0.405156
100	52.6733	0.526733
300	20.477	0.614309
300	13.5355	0.406064
300	44.7353	1.34206
300	35.8536	1.07561
300	17.8506	0.535517
300	29.624	0.888721
300	37.1843	1.11553
300	12.573	0.37719
300	26.938	0.808141
300	20.0429	0.601286
1000	23.8158	2.38158
1000	16.7392	1.67392
1000	48.3913	4.83913
1000	2.68246	0.268246
1000	1.95305	0.195305
1000	11.6596	1.16596
1000	27.9194	2.79194
1000	35.4053	3.54053
1000	15.6065	1.56065
1000	35.0148	3.50148

## Sheet: Fig 4
pH	uptake (%)
Ctrl	27.8713
Ctrl	30.7803
Ctrl	50.5215
Ctrl	28.4011
Ctrl	35.4058
Ctrl	35.7367
Ctrl	46.4055
Ctrl	44.355
Ctrl	26.1619
Ctrl	42.2184
2	74.1651
2	66.0667
2	60.8541
2	73.3522
2	55.813
2	62.35
2	53.6039
2	69.7369
2	62.5866
2	45.1445
4	44.7117
4	47.246
4	26.3892
4	36.8383
4	24.3244
4	45.778
4	60.3454
4	35.9627
4	41.5828
4	30.5097
6	40.9105
6	41.9232
6	44.4794
6	39.3923
6	51.7953
6	38.3537
6	42.8067
6	47.9879
6	18.9724
6	40.0406
8	47.4536
8	12.7928
8	49.4467
8	38.6037
8	45.6171
8	40.8004
8	31.1603
8	37.2618
8	45.0001
8	32.7119

## Sheet: Fig 5
Temp. (°C)	uptake (%)		Humidity (%rH)	uptake (%)
5	11.9243		28	47.4211
5	43.1555		28	20.7997
5	20.9345		28	24.6149
5	28.4487		28	58.2976
5	25.0561		28	37.643
5	14.7456		28	50.7274
5	47.7912		28	48.8113
5	18.1247		28	56.4965
5	30.4439		28	71.2079
5	18.75		28	51.2638
15	32.8176		43	43.9795
15	32.9647		43	48.3831
15	57.4236		43	51.4894
15	57.5478		43	42.1815
15	26.9738		43	42.7655
15	54.1451		43	39.3547
15	46.0722		43	58.796
15	41.5015		43	69.3281
15	62.8683		43	69.2352
15	70.6279		43	86.2327
22	50.2336		87	84.3974
22	30.733		87	90.2881
22	28.9341		87	94.4512
22	23.7948		87	50.5389
22	31.3588		87	94.8667
22	39.8232		87	91.2625
22	35.8143		87	95.4851
22	20.2892		87	92.7623
22	37.2104		87	90.5833
22	42.4901		87	91.1792
35	71.7603		94	73.2372
35	55.9208		94	89.5006
35	55.4419		94	79.1506
35	58.1412		94	81.0943
35	54.2521		94	85.5058
35	71.4709		94	48.8196
35	75.1337		94	86.3397
35	63.679		94	50.8107
35	57.1895		94	72.2057
35	86.7183		94	59.937

## Sheet: Fig 7
Concentration (mM)	water soaking (rating)	uptake (mg)		Concentration (mM)	Ca content (mg per fruit)	Ca/dry mass ratio (mg/g DM)
0	1	117.06		0	2.07392	2.22304
0	2	262.32		0	1.94802	2.1572
0	1	193.98		0	1.8711	2.12427
0	1	96.42		0	2.01347	2.17032
0	1	89.38		0	2.23736	4.09639
0	1	191.57		0	2.10497	3.19211
0	1	226.8		0	2.14222	3.18796
0	1	52.63		0	1.97415	2.91581
0	1	80.1		3	2.15221	2.22172
0	1	109.11		3	2.12758	2.41939
0	1	303.02		3	1.85986	2.34198
0	2	228.46		3	2.14912	2.21765
0	1	123.91		3	2.2244	3.15057
0	1	115.68		3	2.44438	3.14139
0	1	181.07		3	2.09019	2.5069
0	2	193.56		3	2.21011	3.00626
0	1	203.64		10	2.37585	2.4461
0	3	573.87		10	1.63443	1.82597
0	1	124.86		10	2.08489	2.49272
0	2	370.16		10	2.09434	2.36823
0	0	67		10	2.0629	3.44495
0	1	86.29		10	2.10667	3.60594
0	2	182.25		10	1.15401	3.78736
0	0	71.16		10	2.20269	3.56641
0	3	564.69		30	3.09653	3.31885
0	0	61.2		30	3.19018	3.53711
0	1	88.77		30	3.16822	3.61229
0	0	71.73		30	3.47003	3.97458
0	2	97.71		30	2.60748	3.85675
0	1	96.82		30	2.40797	3.68647
0	2	682.02		30	2.26952	3.88035
0	1	176.87		30	2.51427	4.10321
0	2	122.19
0	2	287.7
0	0	79.62
0	1	189.6
0	1	289.66
0	1	141.84
0	3	503.15
0	1	157.32
0	1	55.63
0	0	36.36
0	1	80.96
0	1	104.04
0	0	58.43
0	1	94.54
0	2	84.77
0	2	75.24
0	1	61.45
0	2	61.75
0	1	63.17
0	2	93.06
0	0	41.22
0	1	55.34
0	2	37.41
0	3	150.78
0	1	349.67
0	2	73.8
0	2	78.14
0	2	41.54
0	1	260.12
0	2	92.69
0	2	206.35
0	1	315.9
0	3	157.57
0	3	551.86
0	3	216.75
0	1	76.4
0	0	117.82
0	2	258.17
0	2	357.43
0	2	460.19
0	2	475.98
0	0	92.46
0	1	357.51
0	3	505.41
0	2	308.76
0	1	288.8
0	1	86.02
0	2	431.46
3	1	489.21
3	0	94
3	1	484.81
3	1	680.5
3	0	85.28
3	1	55.81
3	1	199.32
3	0	59.05
3	1	79.8
3	0	80.88
3	2	341.36
3	1	197.18
3	0	59.51
3	1	79.52
3	0	64.32
3	2	404.27
3	1	191.69
3	1	76.75
3	1	160.18
3	0	117.4
3	2	144.42
3	2	168.7
3	1	70.37
3	1	123.29
3	1	94.17
3	0	76.04
3	0	40.9
3	2	326.21
3	1	117.19
3	1	166.08
3	1	114.89
3	1	105.74
3	1	210.47
3	2	666.01
3	1	106.4
3	1	100.79
3	1	461.88
3	2	715.65
3	0	69.06
3	3	1029.8
3	0	218.98
3	1	173.72
3	1	112.25
3	2	117.63
3	1	66.36
3	1	51.1
3	2	79.16
3	1	158.85
3	0	196.68
3	1	294.98
3	3	57.19
3	1	56.96
3	1	208.31
3	1	40.64
3	1	98.82
3	2	79.79
3	0	110.25
3	0	56.89
3	1	86.3
3	0	190.29
3	0	70
3	1	110.66
3	0	57.92
3	1	60.72
3	0	73.9
3	1	70.57
3	2	94.11
3	1	127.67
3	1	47.9
3	1	58.19
3	0	105.83
3	0	163.28
3	1	256.29
3	1	125.57
3	2	23.52
3	1	38.09
3	1	45.36
3	2	283.38
3	1	392.26
3	1	118.66
10	2	761.5
10	0	137.04
10	1	109.92
10	0	98.42
10	0	80.24
10	0	68.79
10	1	62.04
10	1	116.62
10	1	82.86
10	1	188.41
10	1	115.32
10	1	180.84
10	0	76.62
10	0	90.78
10	0	49.94
10	1	143.42
10	0	104.93
10	1	70.05
10	1	91.24
10	2	91.92
10	1	77.37
10	0	40.98
10	3	329.28
10	1	288.28
10	1	101.91
10	3	585.56
10	0	250.58
10	0
10	0	56.62
10	1	399.53
10	1	93.63
10	1	65.68
10	1	97.81
10	2	567.24
10	0	65.13
10	1	127.25
10	1	289.4
10	1	224.15
10	1	65.01
10	2	510.6
10	1	81.67
10	1	213.03
10	1	43.85
10	2	59.61
10	1	101.07
10	0	34.53
10	1	197.43
10	0	116.44
10	1	454.84
10	0	189.61
10	2	528.6
10	0	215.7
10	1	109.53
10	2	240.99
10	1	623.26
10	2	766.24
10	1	86.37
10	0	73.95
10	0	236.64
10	0	106.65
10	0	70.99
10	1	77.24
10	2	74.49
10	0	86.32
10	0	96.86
10	0	216.15
10	1	71.25
10	0	71.38
10	0	59.07
10	0	64.72
10	0	322.25
10	1	77.18
10	1	52.28
10	0	39.1
10	1	38.4
10	1	162.78
10	1	372.78
10	0	77.87
10	0	218.59
10	1	102.9
30	1	659.91
30	0	92.52
30	0	89.83
30	0	69.93
30	1	123.15
30	2	152.83
30	1	105.43
30	0	123.06
30	0	55.07
30	0	155.37
30	0	106.91
30	0	42.64
30	0	86.36
30	0	40.69
30	2	212.26
30	1	160.65
30	1	176.52
30	2	233.51
30	1	146.46
30	1	85.91
30	1	180.79
30	2	325.66
30	2	251.28
30	1	142.82
30	1	79.55
30	3	861.61
30	3	408.75
30	0	227.9
30	1	251.74
30	0
30	0	121.24
30	0	81.8
30	1	131.06
30	0	75.79
30	0	55.07
30	2	252.27
30	3	790.96
30	0	74.83
30	1	84.32
30	0	49.99
30	1	589.3
30	2	152.36
30	0	146.76
30	0	65.85
30	1	188.74
30	1	265.46
30	0	63.04
30	0	160.26
30	0	99.28
30	0	146.53
30	3	631.36
30	0	170.5
30	0	91.98
30	1	296.84
30	0	215.77
30	0	51.95
30	1	234.3
30	0	41.31
30	0	26.78
30	0	64.72
30	0	486.91
30	1	85.66
30	0	72.33
30	0	66.22
30	0	43.41
30	1	103.37
30	0	61.47
30	0	87.11
30	1	91.53
30	1	53.83
30	0	292.28
30	0	184.66
30	1	435.93
30	1	514.8
30	1	138.77
30	0	68.99
30	0	26.5
30	2	891.49
30	0	88.92
30	0	72.39
